# Supplementary material for: Genome-Wide Association Study Reveals Genetic Mechanisms Underlying Intersex and Aproctia in Large White Pigs
Source: Animals (Basel). 2025 Apr 10;15(8):1094. doi: 10.3390/ani15081094 (PMC12024236; doi:10.3390/ani15081094)
Supplement: Supplementary file 1 [file animals-15-01094-s001.zip › Supplementary Table.xlsx]

## Sheet: Table S1
Table S1 Imputed data GWAS identified SNPs significantly associated with pig intersex and their Fst results.
Chromosome	SNP	Position	MAF	beta	p	Fst	gene
2	2_106860835_T	106860835	0.01	0.210015	5.5325e-10	0.0180612	ST8SIA4
2	2_106860899_C	106860899	0.01	0.210015	5.5325e-10	0.0180612
2	2_106861009_A	106861009	0.01	0.210015	5.5325e-10	0.0180612
2	2_106861018_A	106861018	0.01	0.210015	5.5325e-10	0.0180612
2	2_106861554_G	106861554	0.01	0.210015	5.5325e-10	0.0180612
2	2_106861586_G	106861586	0.01	0.210015	5.5325e-10	0.0180612
2	2_106862123_C	106862123	0.01	0.210015	5.5325e-10	0.0180612
2	2_107112401_A	107112401	0.012	0.178088	1.62234e-08	0.0111663
2	2_107619615_T	107619615	0.01	0.210015	5.5325e-10	0.016462	SLCO4C1
2	2_107619718_G	107619718	0.01	0.210015	5.5325e-10	0.016462
2	2_107622308_T	107622308	0.012	0.178088	1.62234e-08	0.016462
2	2_110420403_G	110420403	0.012	0.178088	1.62234e-08	0.00253812
2	2_110422244_C	110422244	0.012	0.178088	1.62234e-08	0.00253812
2	2_110424212_C	110424212	0.012	0.178088	1.62234e-08	0.00667665
2	2_110425631_G	110425631	0.012	0.178088	1.62234e-08	0.00667665
2	2_110425818_C	110425818	0.012	0.178088	1.62234e-08	0.00667665
2	2_110425988_G	110425988	0.012	0.178088	1.62234e-08	0.00667665
2	2_110426924_G	110426924	0.012	0.178088	1.62234e-08	0.00667665
2	2_110427667_G	110427667	0.012	0.178088	1.62234e-08	0.00667665
2	2_110478908_T	110478908	0.012	0.178088	1.62234e-08	0.0059153
2	2_110789149_T	110789149	0.01	0.210015	5.5325e-10	0.0388186
2	2_110792555_T	110792555	0.01	0.210015	5.5325e-10	0.0388186
2	2_110792849_T	110792849	0.01	0.210015	5.5325e-10	0.0388186
2	2_110793063_G	110793063	0.01	0.210015	5.5325e-10	0.0388186
2	2_110883664_G	110883664	0.01	0.210015	5.5325e-10	0.0525315
2	2_110884144_G	110884144	0.01	0.210015	5.5325e-10	0.0525315
2	2_110891347_T	110891347	0.01	0.210015	5.5325e-10	0.0525315
2	2_110893547_A	110893547	0.01	0.210015	5.5325e-10	0.0525315
2	2_110903138_C	110903138	0.01	0.210015	5.5325e-10	0.0395184
2	2_110903486_G	110903486	0.01	0.210015	5.5325e-10	0.0395184
2	2_110908521_C	110908521	0.01	0.210015	5.5325e-10	0.0395184
2	2_110908684_C	110908684	0.01	0.210015	5.5325e-10	0.0395184
2	2_110909150_G	110909150	0.01	0.210015	5.5325e-10	0.0395184
2	2_110912354_C	110912354	0.01	0.210015	5.5325e-10	0.0395184
2	2_110913552_A	110913552	0.01	0.210015	5.5325e-10	0.0395184
2	2_110915448_G	110915448	0.01	0.210015	5.5325e-10	0.0395184
2	2_110917110_A	110917110	0.01	0.210015	5.5325e-10	0.0395184
2	2_110922376_T	110922376	0.01	0.210015	5.5325e-10	0.0395184
2	2_110926352_C	110926352	0.01	0.210015	5.5325e-10	0.0395184
2	2_112258876_A	112258876	0.01	0.210015	5.5325e-10	0.0659557	EFNA5
2	2_112265453_C	112265453	0.01	0.210015	5.5325e-10	0.0659557
2	2_112367781_C	112367781	0.01	0.210015	5.5325e-10	0.0659557
2	2_117364329_C	117364329	0.011	0.197955	9.64751e-09	0.0659557	EPB41L4A
3	3_1481804_A	1481804	0.01	0.183218	1.81404e-08	0.0115923	MRM2、SNX8、EIF3B、ENSSSCG00000039023、CHST12、MAD1L1、NUDT1
17	17_42078683_T	42078683	0.013	0.173473	8.83467e-09	0.00567007	FAM83D、PPP1R16B、DHX35
17	17_42520254_G	42520254	0.011	0.173909	5.01818e-08	0.0110667
17	17_42520263_A	42520263	0.011	0.173909	5.01818e-08	0.0110667
17	17_42520428_T	42520428	0.011	0.173909	5.01818e-08	0.0110667
17	17_42520436_G	42520436	0.011	0.173909	5.01818e-08	0.0110667
17	17_42520444_T	42520444	0.011	0.173909	5.01818e-08	0.0110667
17	17_42520457_A	42520457	0.011	0.173909	5.01818e-08	0.0110667

## Sheet: Table S2
Table S2 Chip data GWAS identified SNPs significantly associated with pig intersex and their Fst results.
Chromosome	SNP	Position	MAF	beta	p	gene	Fst	gene
4	ALGA0023514	15237878	0.013	0.143058	0.0299787	2.11045e-06	0	ID4

## Sheet: Table S3
Table S3 Imputed data GWAS identified SNPs significantly associated with pig aproctia and their Fst results.
Chromosome	SNP	Position	MAF	beta	p	Fst	gene
7	7_49191557_A	49191557	0.084	0.116012	1.84e-07	0.00316798	ZFAND6、FAH、CTXND1、ARNT2

## Sheet: Table S4
Table S4 Chip data GWAS identified SNPs significantly associated with pig aproctia and their Fst results.
Chromosome	SNP	Position	MAF	beta	p	Fst
7	ASGA0033427	43308740	0.207	0.0607	3.41e-05	0.0459277

## Sheet: Table S5
Table S5 Pathway Enrichment Analysis Reveals Significantly Enriched KEGG and GO Pathways Related to intersex.
Database	ID	Term	Input number	P-Value	Input
KEGG PATHWAY	ssc00532	Glycosaminoglycan biosynthesis - chondroitin sulfate / dermatan sulfate	1	0.0109268	CHST12
KEGG PATHWAY	ssc04914	Progesterone-mediated oocyte maturation	1	0.0455529	MAD1L1
KEGG PATHWAY	ssc04350	TGF-beta signaling pathway	1	0.0475542	ID4
Gene Ontology	GO:0071372	cellular response to follicle-stimulating hormone stimulus	1	0.00313333	EFNA5
Gene Ontology	GO:0003828	alpha-N-acetylneuraminate alpha-2,8-sialyltransferase activity	1	0.00313333	ST8SIA4
Gene Ontology	GO:0140110	transcription regulator activity	1	0.00365467	ID4
Gene Ontology	GO:0051315	attachment of mitotic spindle microtubules to kinetochore	1	0.00365467	MAD1L1
Gene Ontology	GO:0075522	IRES-dependent viral translational initiation	1	0.00365467	EIF3B
Gene Ontology	GO:0060740	prostate gland epithelium morphogenesis	1	0.00417575	ID4
Gene Ontology	GO:0014066	regulation of phosphatidylinositol 3-kinase signaling	1	0.00417575	PPP1R16B
Gene Ontology	GO:0071541	eukaryotic translation initiation factor 3 complex, eIF3m	1	0.00417575	EIF3B
Gene Ontology	GO:0022407	regulation of cell-cell adhesion	1	0.00417575	EFNA5
Gene Ontology	GO:1904322	cellular response to forskolin	1	0.00417575	EFNA5
Gene Ontology	GO:0048672	positive regulation of collateral sprouting	1	0.00417575	EFNA5
Gene Ontology	GO:0043252	sodium-independent organic anion transport	1	0.00417575	SLCO4C1
Gene Ontology	GO:0034498	early endosome to Golgi transport	1	0.00469658	SNX8
Gene Ontology	GO:0016051	carbohydrate biosynthetic process	1	0.00469658	CHST12
Gene Ontology	GO:0048712	negative regulation of astrocyte differentiation	1	0.00469658	ID4
Gene Ontology	GO:0021895	cerebral cortex neuron differentiation	1	0.00469658	ID4
Gene Ontology	GO:0048715	negative regulation of oligodendrocyte differentiation	1	0.00521715	ID4
Gene Ontology	GO:0031362	anchored component of external side of plasma membrane	1	0.00521715	EFNA5
Gene Ontology	GO:0015347	sodium-independent organic anion transmembrane transporter activity	1	0.00521715	SLCO4C1
Gene Ontology	GO:0022010	central nervous system myelination	1	0.00521715	ID4
Gene Ontology	GO:0008173	RNA methyltransferase activity	1	0.00521715	MRM2
Gene Ontology	GO:1900025	negative regulation of substrate adhesion-dependent cell spreading	1	0.00573748	EFNA5
Gene Ontology	GO:0030206	chondroitin sulfate biosynthetic process	1	0.00573748	CHST12
Gene Ontology	GO:0001574	ganglioside biosynthetic process	1	0.00573748	ST8SIA4
Gene Ontology	GO:0031167	rRNA methylation	1	0.00573748	MRM2
Gene Ontology	GO:0009311	oligosaccharide metabolic process	1	0.00625755	ST8SIA4
Gene Ontology	GO:0006446	regulation of translational initiation	1	0.00625755	EIF3B
Gene Ontology	GO:0061178	regulation of insulin secretion involved in cellular response to glucose stimulus	1	0.00625755	EFNA5
Gene Ontology	GO:0031369	translation initiation factor binding	1	0.00625755	EIF3B
Gene Ontology	GO:0030166	proteoglycan biosynthetic process	1	0.00625755	CHST12
Gene Ontology	GO:0005852	eukaryotic translation initiation factor 3 complex	1	0.00677736	EIF3B
Gene Ontology	GO:0061028	establishment of endothelial barrier	1	0.00677736	PPP1R16B
Gene Ontology	GO:0030904	retromer complex	1	0.00729693	SNX8
Gene Ontology	GO:0051893	regulation of focal adhesion assembly	1	0.00729693	EFNA5
Gene Ontology	GO:0007405	neuroblast proliferation	1	0.00729693	ID4
Gene Ontology	GO:0031290	retinal ganglion cell axon guidance	1	0.00781624	EFNA5
Gene Ontology	GO:0033290	eukaryotic 48S preinitiation complex	1	0.00781624	EIF3B
Gene Ontology	GO:0006491	N-glycan processing	1	0.00781624	ST8SIA4
Gene Ontology	GO:0001732	formation of cytoplasmic translation initiation complex	1	0.0083353	EIF3B
Gene Ontology	GO:0035307	positive regulation of protein dephosphorylation	1	0.0083353	PPP1R16B
Gene Ontology	GO:0016282	eukaryotic 43S preinitiation complex	1	0.00885411	EIF3B
Gene Ontology	GO:0001510	RNA methylation	1	0.00937267	MRM2
Gene Ontology	GO:0007094	mitotic spindle assembly checkpoint	1	0.00937267	MAD1L1
Gene Ontology	GO:0097503	sialylation	1	0.00989097	ST8SIA4
Gene Ontology	GO:0099560	synaptic membrane adhesion	1	0.010409	EFNA5
Gene Ontology	GO:0008157	protein phosphatase 1 binding	1	0.010409	PPP1R16B
Gene Ontology	GO:0019888	protein phosphatase regulator activity	1	0.0114444	PPP1R16B
Gene Ontology	GO:0046875	ephrin receptor binding	1	0.0114444	EFNA5
Gene Ontology	GO:0031032	actomyosin structure organization	1	0.0119617	EPB41L4A
Gene Ontology	GO:0045499	chemorepellent activity	1	0.0119617	EFNA5
Gene Ontology	GO:0008146	sulfotransferase activity	1	0.0124787	CHST12
Gene Ontology	GO:0070507	regulation of microtubule cytoskeleton organization	1	0.0135121	EFNA5
Gene Ontology	GO:0043666	regulation of phosphoprotein phosphatase activity	1	0.0140283	PPP1R16B
Gene Ontology	GO:0050919	negative chemotaxis	1	0.0150602	EFNA5
Gene Ontology	GO:0004386	helicase activity	1	0.0150602	DHX35
Gene Ontology	GO:0008092	cytoskeletal protein binding	1	0.016606	EPB41L4A
Gene Ontology	GO:0045599	negative regulation of fat cell differentiation	1	0.0171208	ID4
Gene Ontology	GO:0042995	cell projection	1	0.0171208	PPP1R16B
Gene Ontology	GO:0048013	ephrin receptor signaling pathway	1	0.0176354	EFNA5
Gene Ontology	GO:0031901	early endosome membrane	1	0.0186637	SNX8
Gene Ontology	GO:0021766	hippocampus development	1	0.0186637	ID4
Gene Ontology	GO:0005622	intracellular anatomical structure	1	0.019691	DHX35
Gene Ontology	GO:0000082	G1/S transition of mitotic cell cycle	1	0.0202043	ID4
Gene Ontology	GO:0032956	regulation of actin cytoskeleton organization	1	0.0207174	EFNA5
Gene Ontology	GO:0043087	regulation of GTPase activity	1	0.0212301	EFNA5
Gene Ontology	GO:0098982	GABA-ergic synapse	1	0.0217427	EFNA5
Gene Ontology	GO:0045665	negative regulation of neuron differentiation	1	0.0217427	ID4
Gene Ontology	GO:0001085	RNA polymerase II transcription factor binding	1	0.022255	ID4
Gene Ontology	GO:0001649	osteoblast differentiation	1	0.022767	ID4
Gene Ontology	GO:0034613	cellular protein localization	1	0.022767	ID4
Gene Ontology	GO:0051965	positive regulation of synapse assembly	1	0.022767	EFNA5
Gene Ontology	GO:0050731	positive regulation of peptidyl-tyrosine phosphorylation	1	0.022767	EFNA5
Gene Ontology	GO:0006413	translational initiation	1	0.022767	EIF3B
Gene Ontology	GO:0045444	fat cell differentiation	1	0.0253235	ID4
Gene Ontology	GO:0032922	circadian regulation of gene expression	1	0.0258341	ID4
Gene Ontology	GO:0000776	kinetochore	1	0.0268544	MAD1L1
Gene Ontology	GO:0003743	translation initiation factor activity	1	0.0273642	EIF3B
Gene Ontology	GO:0072686	mitotic spindle	1	0.0283831	MAD1L1
Gene Ontology	GO:0071013	catalytic step 2 spliceosome	1	0.0299095	DHX35
Gene Ontology	GO:0005604	basement membrane	1	0.0304178	EFNA5
Gene Ontology	GO:0005635	nuclear envelope	1	0.0334626	MAD1L1
Gene Ontology	GO:0035091	phosphatidylinositol binding	1	0.0349816	SNX8
Gene Ontology	GO:0006486	protein glycosylation	1	0.0430457	ST8SIA4
Gene Ontology	GO:0005912	adherens junction	1	0.0440493	EFNA5
Gene Ontology	GO:0006281	DNA repair	1	0.048054	NUDT1

## Sheet: Table S6
Table S6 Pathway Enrichment Analysis Reveals Significantly Enriched KEGG and GO Pathways Related to aproctia.
Database	ID	Term	Input number	P-Value	Input
KEGG PATHWAY	ssc00350	Tyrosine metabolism	1	0.00402985	FAH
KEGG PATHWAY	ssc05211	Renal cell carcinoma	1	0.00771435	ARNT2
KEGG PATHWAY	ssc05202	Transcriptional misregulation in cancer	1	0.0190453	ARNT2
Gene Ontology	GO:0006559	L-phenylalanine catabolic process	1	0.000896459	FAH
Gene Ontology	GO:0031593	polyubiquitin modification-dependent protein binding	1	0.00279965	ZFAND6
Gene Ontology	GO:0001666	response to hypoxia	1	0.00637558	ARNT2
Gene Ontology	GO:0007420	brain development	1	0.0098316	ARNT2
Gene Ontology	GO:0001701	in utero embryonic development	1	0.0168304	ARNT2
Gene Ontology	GO:0005667	transcription regulator complex	1	0.0179383	ARNT2
Gene Ontology	GO:0046982	protein heterodimerization activity	1	0.0195985	ARNT2
Gene Ontology	GO:0001228	DNA-binding transcription activator activity, RNA polymerase II-specific	1	0.0383934	ARNT2
